# Supplementary material for: Disease Stage-Dependent Association Between Nephrotic-Range Proteinuria and Severe Acute Kidney Injury in Patients with Liver Cirrhosis
Source: J Clin Med. 2026 May 8;15(10):3602. doi: 10.3390/jcm15103602 (PMC13207211; doi:10.3390/jcm15103602)
Supplement: Supplementary file 1 [file jcm-15-03602-s001.zip]

Archive with 1 entries (1 files):
- jcm-4273604-supplementary.pdf
